# Supplementary material for: Identifying Novel Candidate Genes Related to Apoptosis from a Protein-Protein Interaction Network
Source: Comput Math Methods Med. 2015 Oct 4;2015:715639. doi: 10.1155/2015/715639 (PMC4620916; doi:10.1155/2015/715639)
Supplement: Supplementary file 1 — The Supplementary Material contains two files. In detail, the Supplementary Material I lists 86 human genes that are related to apoptosis; the Supplementary Material II lists 114 candidate genes discovered by our method and their betweenness and permutation FDRs. [file 715639.f1.zip]

Archive with 2 entries (2 files):
- Supp-I.pdf
- Supp-II.pdf
